# Supplementary material for: Willingness to Contribute to Bio-Larviciding in the Fight against Malaria: A Contingent Valuation Study among Rice Farmers in Rwanda
Source: Int J Environ Res Public Health. 2021 Nov 4;18(21):11575. doi: 10.3390/ijerph182111575 (PMC8583195; doi:10.3390/ijerph182111575)
Supplement: Supplementary file 1 [file ijerph-18-11575-s001.zip]

Archive with 1 entries (1 files):
- ijerph-1386448-supplementary.pdf
